# Supplementary material for: Potentially Toxic Element Migration Characteristics and Bioavailability in Soils of the Black Shale Region, Western Zhejiang Province, China
Source: Toxics. 2025 Aug 14;13(8):679. doi: 10.3390/toxics13080679 (PMC12390234; doi:10.3390/toxics13080679)
Supplement: Supplementary file 1 [file toxics-13-00679-s001.zip]

Archive with 1 entries (1 files):
- toxics-3764714-supplementary.pdf
